# Supplementary material for: 3,4-Di­fluoro-2-hy­droxy­benzoic acid
Source: Acta Crystallogr Sect E Struct Rep Online. 2014 Apr 5;70(Pt 5):o519. doi: 10.1107/S1600536814007211 (PMC4011294; doi:10.1107/S1600536814007211)
Supplement: Supplementary file 1 [file e-70-0o519-sup1.cif]

##############################################################################
#                                                                            #
# This CIF contains the data in a paper accepted for publication in          #
# Acta Crystallographica Section E. It conforms to the requirements of       #
# Notes for Authors for Acta Crystallographica Section E, and has been       #
# peer reviewed under the auspices of the IUCr Commission on Journals.       #
#                                                                            #
# Full details of the Crystallographic Information File format               #
# are given in the paper "The Crystallographic Information File (CIF):       #
# a New Standard Archive File for Crystallography" by S. R. Hall, F. H.      #
# Allen and I. D. Brown [Acta Cryst. (1991), A47, 655-685].                  #
#                                                                            #
# The current version of the core CIF dictionary is obtainable from          #
# ftp://ftp.iucr.org/pub/cif_core.dic.                                       #
#                                                                            #
# Software is freely available for graphical display of the structure(s)     #
# in this CIF. For information consult the CIF software page                 #
# http://www.iucr.org/resources/cif/software.                                #
#                                                                            #
# This file may be used for bona fide research purposes within the           #
# scientific community so long as proper attribution is given to the journal # 
# article from which it was obtained.                                        #
#                                                                            #
##############################################################################
data_I
_audit_creation_method     SHELXL-97
_database_code_depnum_ccdc_archive     'CCDC 994805'
_chemical_name_systematic
;
3,4-Difluoro-2-hydroxybenzoic acid
;
_chemical_name_common     ?
_chemical_formula_moiety     'C7 H4 F2 O3'
_chemical_formula_sum     'C7 H4 F2 O3'
_chemical_formula_iupac     'C7 H4 F2 O3'
_chemical_formula_weight     174.10
_chemical_melting_point     448
_symmetry_cell_setting     monoclinic
_symmetry_space_group_name_H-M     'P 21/n'
_symmetry_space_group_name_hall     '-P 2yn'
loop_
    _symmetry_equiv_pos_as_xyz
    'x, y, z'
    '-x+1/2, y+1/2, -z+1/2'
    '-x, -y, -z'
    'x-1/2, -y-1/2, z-1/2'
_cell_length_a     9.4252(8)
_cell_length_b     6.8145(5)
_cell_length_c     11.0391(8)
_cell_angle_alpha     90.00
_cell_angle_beta     106.257(5)
_cell_angle_gamma     90.00
_cell_volume     680.67(9)
_cell_formula_units_Z     4
_cell_measurement_reflns_used     1045
_cell_measurement_theta_min     2.3
_cell_measurement_theta_max     26.5
_cell_measurement_temperature     296(2)
_cell_special_details     Prism
_exptl_crystal_description     prism
_exptl_crystal_colour     colourless
_exptl_crystal_size_max     0.20
_exptl_crystal_size_mid     0.16
_exptl_crystal_size_min     0.12
_exptl_crystal_density_diffrn     1.699
_exptl_crystal_density_meas     ?
_exptl_crystal_density_method     'not measured'
_exptl_crystal_F_000     352
_exptl_absorpt_coefficient_mu     0.167
_exptl_absorpt_correction_type     multi-scan
_exptl_absorpt_process_details     '(SADABS; Sheldrick, 2007)'
_exptl_absorpt_correction_T_min     0.9674
_exptl_absorpt_correction_T_max     0.9803
_diffrn_ambient_temperature     296(2)
_diffrn_radiation_type     MoK\a
_diffrn_radiation_wavelength     0.71073
_diffrn_radiation_source     'fine-focus sealed tube'
_diffrn_radiation_monochromator     graphite
_diffrn_measurement_device_type     'Bruker APEXII CCD area-detector'
_diffrn_measurement_method     'phi and \w scans'
_diffrn_detector_area_resol_mean     1.6
_diffrn_reflns_number     6362
_diffrn_reflns_av_R_equivalents     0.0365
_diffrn_reflns_av_sigmaI/netI     0.0698
_diffrn_reflns_theta_min     2.52
_diffrn_reflns_theta_max     25.99
_diffrn_reflns_theta_full     25.99
_diffrn_measured_fraction_theta_max     0.999
_diffrn_measured_fraction_theta_full     0.999
_diffrn_reflns_limit_h_min     -11
_diffrn_reflns_limit_h_max     11
_diffrn_reflns_limit_k_min     -8
_diffrn_reflns_limit_k_max     8
_diffrn_reflns_limit_l_min     -13
_diffrn_reflns_limit_l_max     13
_diffrn_standards_number     1344
_diffrn_standards_interval_count     22
_diffrn_standards_interval_time     15
_diffrn_standards_decay_%     1.2
_refine_special_details
;
 Refinement of F^2^ against ALL reflections.  The weighted R-factor wR and
 goodness of fit S are based on F^2^, conventional R-factors R are based
 on F, with F set to zero for negative F^2^. The threshold expression of
 F^2^ > 2sigma(F^2^) is used only for calculating R-factors(gt) etc. and is
 not relevant to the choice of reflections for refinement.  R-factors based
 on F^2^ are statistically about twice as large as those based on F, and R-
 factors based on ALL data will be even larger.
;
_reflns_number_total     1344
_reflns_number_gt     1045
_reflns_threshold_expression     I>2sigma(I)
_refine_ls_structure_factor_coef     Fsqd
_refine_ls_matrix_type     full
_refine_ls_R_factor_all     0.0818
_refine_ls_R_factor_gt     0.0307
_refine_ls_wR_factor_gt     0.0900
_refine_ls_wR_factor_ref     0.0944
_refine_ls_goodness_of_fit_ref     1.086
_refine_ls_restrained_S_all     1.086
_refine_ls_number_reflns     1344
_refine_ls_number_parameters     112
_refine_ls_number_restraints     0
_refine_ls_number_constraints     0
_refine_ls_hydrogen_treatment     constr
_refine_ls_weighting_scheme     calc
_refine_ls_weighting_details
         'calc w=1/[\s^2^(Fo^2^)+(0.0514P)^2^+0.0514P] where P=(Fo^2^+2Fc^2^)/3'
_atom_sites_solution_hydrogens     geom
_atom_sites_solution_primary     direct
_atom_sites_solution_secondary     difmap
_refine_ls_shift/su_max     0.000
_refine_ls_shift/su_mean     0.000
_refine_diff_density_max     0.193
_refine_diff_density_min     -0.140
_refine_ls_extinction_method     'SHELXL97 (Sheldrick, 2008)'
_refine_ls_extinction_coef     0.018(3)
_refine_ls_extinction_expression
                                  'Fc^*^=kFc[1+0.001xFc^2^\l^3^/sin(2\q)]^-1/4^'
loop_
    _atom_type_symbol
    _atom_type_description
    _atom_type_scat_dispersion_real
    _atom_type_scat_dispersion_imag
    _atom_type_scat_source
    'C' 'C' 0.0033 0.0016
                         'International Tables Vol C Tables 4.2.6.8 and 6.1.1.4'
    'H' 'H' 0.0000 0.0000
                         'International Tables Vol C Tables 4.2.6.8 and 6.1.1.4'
    'O' 'O' 0.0106 0.0060
                         'International Tables Vol C Tables 4.2.6.8 and 6.1.1.4'
    'F' 'F' 0.0171 0.0103
                         'International Tables Vol C Tables 4.2.6.8 and 6.1.1.4'
_computing_data_collection     'APEX2 (Bruker, 2009)'
_computing_cell_refinement     'APEX2 and SAINT-Plus (Bruker, 2009)'
_computing_data_reduction     'SAINT-Plus and XPREP (Bruker, 2009)'
_computing_structure_solution     'SHELXS97 (Sheldrick, 2008)'
_computing_structure_refinement     'SHELXL97 (Sheldrick, 2008)'
_computing_molecular_graphics
 'ORTEP-3 for Windows (Farrugia, 2012) and Mercury (Macrae <i>et al.</i>, 2008)'
_computing_publication_material     'SHELXL97 (Sheldrick, 2008)'
loop_
    _atom_site_type_symbol
    _atom_site_label
    _atom_site_fract_x
    _atom_site_fract_y
    _atom_site_fract_z
    _atom_site_U_iso_or_equiv
    _atom_site_adp_type
    _atom_site_calc_flag
    _atom_site_refinement_flags
    _atom_site_occupancy
    _atom_site_symmetry_multiplicity
    _atom_site_disorder_assembly
    _atom_site_disorder_group
    C C1 0.55955(13) 0.54118(17) 0.18180(14) 0.0376(3) Uani d . 1 1 . .
    C C2 0.60924(12) 0.57452(17) 0.31759(13) 0.0357(3) Uani d . 1 1 . .
    C C3 0.64443(13) 0.41737(18) 0.40234(13) 0.0400(3) Uani d . 1 1 . .
    H H3 0.6343 0.2897 0.3713 0.046(4) Uiso calc R 1 1 . .
    C C4 0.69337(14) 0.44745(19) 0.52991(15) 0.0458(4) Uani d . 1 1 . .
    H H4 0.7180 0.3420 0.5854 0.065(5) Uiso calc R 1 1 . .
    C C5 0.70534(14) 0.63748(19) 0.57424(14) 0.0443(3) Uani d . 1 1 . .
    C C6 0.67106(15) 0.79441(18) 0.49292(15) 0.0441(4) Uani d . 1 1 . .
    C C7 0.62456(13) 0.76688(16) 0.36434(14) 0.0380(3) Uani d . 1 1 . .
    O O1 0.53519(11) 0.67798(13) 0.10424(9) 0.0482(3) Uani d . 1 1 . .
    O O2 0.54221(10) 0.35741(12) 0.14643(10) 0.0503(3) Uani d . 1 1 . .
    H H2 0.5139 0.3516 0.0692 0.075 Uiso calc R 1 1 . .
    O O3 0.59795(11) 0.92951(13) 0.29161(10) 0.0543(3) Uani d . 1 1 . .
    H H3A 0.5708 0.8976 0.2170 0.081 Uiso calc R 1 1 . .
    F F1 0.75075(11) 0.67350(13) 0.69839(8) 0.0676(3) Uani d . 1 1 . .
    F F2 0.68666(12) 0.97767(11) 0.54053(10) 0.0686(3) Uani d . 1 1 . .
loop_
    _atom_site_aniso_label
    _atom_site_aniso_U_11
    _atom_site_aniso_U_22
    _atom_site_aniso_U_33
    _atom_site_aniso_U_12
    _atom_site_aniso_U_13
    _atom_site_aniso_U_23
    C1 0.0438(6) 0.0373(7) 0.0310(9) -0.0007(5) 0.0095(6) -0.0010(5)
    C2 0.0417(6) 0.0361(7) 0.0292(9) -0.0008(4) 0.0096(6) -0.0007(5)
    C3 0.0536(7) 0.0331(6) 0.0325(9) 0.0016(5) 0.0107(6) 0.0007(5)
    C4 0.0604(8) 0.0391(7) 0.0356(10) 0.0030(5) 0.0095(7) 0.0064(5)
    C5 0.0544(7) 0.0511(8) 0.0248(9) -0.0034(5) 0.0065(6) -0.0039(6)
    C6 0.0569(7) 0.0347(7) 0.0395(10) -0.0068(5) 0.0113(7) -0.0071(5)
    C7 0.0470(7) 0.0337(6) 0.0323(10) -0.0032(5) 0.0097(6) 0.0017(5)
    O1 0.0712(6) 0.0401(5) 0.0296(7) -0.0009(4) 0.0077(5) 0.0017(4)
    O2 0.0771(6) 0.0378(5) 0.0319(7) -0.0016(4) 0.0087(5) -0.0040(4)
    O3 0.0836(7) 0.0340(5) 0.0402(7) -0.0031(4) 0.0091(6) 0.0042(4)
    F1 0.0996(7) 0.0677(6) 0.0287(6) -0.0032(5) 0.0065(5) -0.0070(4)
    F2 0.1113(7) 0.0403(5) 0.0474(7) -0.0096(4) 0.0111(6) -0.0140(4)
_geom_special_details
;
 All esds (except the esd in the dihedral angle between two l.s. planes)
 are estimated using the full covariance matrix.  The cell esds are taken
 into account individually in the estimation of esds in distances, angles
 and torsion angles; correlations between esds in cell parameters are only
 used when they are defined by crystal symmetry.  An approximate (isotropic)
 treatment of cell esds is used for estimating esds involving l.s. planes.
;
loop_
    _geom_bond_atom_site_label_1
    _geom_bond_atom_site_label_2
    _geom_bond_site_symmetry_2
    _geom_bond_distance
    _geom_bond_publ_flag
    C1 O1 1 1.2429(15) ?
    C1 O1 . 1.2429(15) ?
    C1 O2 . 1.3083(14) ?
    C1 C2 . 1.458(2) ?
    C2 C3 . 1.3994(18) ?
    C2 C7 . 1.4014(17) ?
    C3 C4 . 1.369(2) ?
    C3 H3 . 0.9300 ?
    C4 C5 . 1.3777(19) ?
    C4 H4 . 0.9300 ?
    C5 F1 . 1.3392(16) ?
    C5 C6 . 1.375(2) ?
    C6 F2 . 1.3469(14) ?
    C6 C7 . 1.376(2) ?
    C7 O3 . 1.3502(16) ?
    O2 H2 . 0.8200 ?
    O3 H3A . 0.8200 ?
loop_
    _geom_angle_atom_site_label_1
    _geom_angle_atom_site_label_2
    _geom_angle_atom_site_label_3
    _geom_angle_site_symmetry_1
    _geom_angle_site_symmetry_3
    _geom_angle
    _geom_angle_publ_flag
    O1 C1 O2 1 . 121.92(13) ?
    O1 C1 O2 . . 121.92(13) ?
    O1 C1 C2 1 . 122.39(11) ?
    O1 C1 C2 . . 122.39(11) ?
    O2 C1 C2 . . 115.69(11) ?
    C3 C2 C7 . . 119.27(13) ?
    C3 C2 C1 . . 121.06(11) ?
    C7 C2 C1 . . 119.66(11) ?
    C4 C3 C2 . . 121.45(12) ?
    C4 C3 H3 . . 119.3 ?
    C2 C3 H3 . . 119.3 ?
    C3 C4 C5 . . 118.46(13) ?
    C3 C4 H4 . . 120.8 ?
    C5 C4 H4 . . 120.8 ?
    F1 C5 C6 . . 118.35(12) ?
    F1 C5 C4 . . 120.45(12) ?
    C6 C5 C4 . . 121.21(14) ?
    F2 C6 C5 . . 119.09(14) ?
    F2 C6 C7 . . 119.82(12) ?
    C5 C6 C7 . . 121.06(12) ?
    O3 C7 C6 . . 117.00(12) ?
    O3 C7 C2 . . 124.47(14) ?
    C6 C7 C2 . . 118.53(12) ?
    C1 O2 H2 . . 109.5 ?
    C7 O3 H3A . . 109.5 ?
loop_
    _geom_torsion_atom_site_label_1
    _geom_torsion_atom_site_label_2
    _geom_torsion_atom_site_label_3
    _geom_torsion_atom_site_label_4
    _geom_torsion_site_symmetry_1
    _geom_torsion_site_symmetry_2
    _geom_torsion_site_symmetry_3
    _geom_torsion_site_symmetry_4
    _geom_torsion
    _geom_torsion_publ_flag
    O1 C1 C2 C3 1 . . . -176.05(11) ?
    O1 C1 C2 C3 . . . . -176.05(11) ?
    O2 C1 C2 C3 . . . . 3.89(17) ?
    O1 C1 C2 C7 1 . . . 2.86(17) ?
    O1 C1 C2 C7 . . . . 2.86(17) ?
    O2 C1 C2 C7 . . . . -177.19(10) ?
    C7 C2 C3 C4 . . . . 0.05(18) ?
    C1 C2 C3 C4 . . . . 178.97(10) ?
    C2 C3 C4 C5 . . . . 1.03(19) ?
    C3 C4 C5 F1 . . . . 179.05(11) ?
    C3 C4 C5 C6 . . . . -0.8(2) ?
    F1 C5 C6 F2 . . . . 1.1(2) ?
    C4 C5 C6 F2 . . . . -178.98(12) ?
    F1 C5 C6 C7 . . . . 179.65(11) ?
    C4 C5 C6 C7 . . . . -0.5(2) ?
    F2 C6 C7 O3 . . . . 0.61(19) ?
    C5 C6 C7 O3 . . . . -177.90(11) ?
    F2 C6 C7 C2 . . . . -179.95(10) ?
    C5 C6 C7 C2 . . . . 1.5(2) ?
    C3 C2 C7 O3 . . . . 178.06(11) ?
    C1 C2 C7 O3 . . . . -0.87(18) ?
    C3 C2 C7 C6 . . . . -1.33(18) ?
    C1 C2 C7 C6 . . . . 179.74(10) ?
    O2 C1 O1 O1 . . . 1 0.00(14) ?
    C2 C1 O1 O1 . . . 1 0.00(14) ?
loop_
    _geom_hbond_atom_site_label_D
    _geom_hbond_atom_site_label_H
    _geom_hbond_atom_site_label_A
    _geom_hbond_site_symmetry_A
    _geom_hbond_distance_DH
    _geom_hbond_distance_HA
    _geom_hbond_distance_DA
    _geom_hbond_angle_DHA
    O3 H3A O1 1 0.82 1.92 2.6231(14) 143.9
    O2 H2 O1 3_665 0.82 1.85 2.6679(14) 174.5
    C3 H3 O3 1_545 0.93 2.60 3.5269(16) 177.2
    C4 H4 F2 1_545 0.93 2.53 3.2047(16) 129.4
_iucr_refine_instructions_details
;
TITL RKS1A_0m in P2(1)/n
CELL  0.71073   9.4252   6.8145  11.0391   90.000  106.257   90.000
ZERR     4.00   0.0008   0.0005   0.0008    0.000    0.005    0.000
LATT   1
SYMM  1/2 - X, 1/2 + Y, 1/2 - Z
SFAC  C    H    O    F
UNIT  28   16   12   8
MERG   2
OMIT     0.00  52.00
HTAB O3 O1_$1
EQIV $1 x,y,z
HTAB O2 O1_$2
EQIV $2 -x+1,-y+1,-z
HTAB C3 O3_$3
EQIV $3 x,+y-1,+z
HTAB C4 F2_$4
EQIV $4 x,+y-1,+z
FMAP   2
PLAN   20
SIZE     0.12   0.16   0.20
ACTA
BOND   $H
CONF
L.S.   8
TEMP    23.00
WGHT    0.051400    0.051400
EXTI    0.017889
FVAR       0.16720
C1    1    0.559551    0.541177    0.181804    11.00000    0.04381    0.03731 =
         0.03105   -0.00099    0.00954   -0.00075
C2    1    0.609240    0.574519    0.317590    11.00000    0.04167    0.03611 =
         0.02918   -0.00075    0.00957   -0.00079
C3    1    0.644427    0.417374    0.402342    11.00000    0.05364    0.03311 =
         0.03251    0.00067    0.01070    0.00160
AFIX  43
H3    2    0.634343    0.289709    0.371325    11.00000    0.04563
AFIX   0
C4    1    0.693370    0.447445    0.529912    11.00000    0.06038    0.03910 =
         0.03559    0.00639    0.00955    0.00303
AFIX  43
H4    2    0.717965    0.342045    0.585365    11.00000    0.06480
AFIX   0
C5    1    0.705344    0.637476    0.574236    11.00000    0.05435    0.05106 =
         0.02483   -0.00388    0.00654   -0.00336
C6    1    0.671062    0.794412    0.492922    11.00000    0.05687    0.03471 =
         0.03948   -0.00710    0.01130   -0.00678
C7    1    0.624559    0.766881    0.364339    11.00000    0.04705    0.03374 =
         0.03227    0.00167    0.00966   -0.00319
O1    3    0.535186    0.677980    0.104240    11.00000    0.07115    0.04010 =
         0.02956    0.00171    0.00775   -0.00092
O2    3    0.542206    0.357413    0.146431    11.00000    0.07708    0.03782 =
         0.03192   -0.00401    0.00870   -0.00155
AFIX  83
H2    2    0.513891    0.351646    0.069191    11.00000   -1.50000
AFIX   0
O3    3    0.597951    0.929511    0.291606    11.00000    0.08359    0.03400 =
         0.04019    0.00423    0.00908   -0.00313
AFIX  83
H3A   2    0.570767    0.897629    0.217035    11.00000   -1.50000
AFIX   0
F1    4    0.750749    0.673503    0.698390    11.00000    0.09956    0.06770 =
         0.02869   -0.00696    0.00649   -0.00324
F2    4    0.686660    0.977670    0.540533    11.00000    0.11131    0.04030 =
         0.04738   -0.01396    0.01108   -0.00956
HKLF 4  1.0  1.00  0.00  0.00  0.00  1.00  0.00  0.00  0.00  1.00
REM  RKS1A_0m in P2(1)/n
REM R1 =  0.0307 for   1045 Fo > 4sig(Fo)  and  0.0818 for all   1344 data
REM    112 parameters refined using      0 restraints
END
;
data_New_Global_Publ_Block
_journal_date_recd_electronic     2014-03-14
_journal_date_accepted     2014-04-01
_journal_name_full     'Acta Crystallographica, Section E'
_journal_year     2014
_journal_volume     70
_journal_issue      5
_journal_page_first     o519
_journal_page_last     o519
_journal_paper_category     QO
_journal_paper_doi     10.1107/S1600536814007211
_journal_coeditor_code     JJ2185
_publ_contact_author_name     'Giriyapura R. Vijayakumar'
_publ_contact_author_address
;
Department of Chemistry, U.C.S.,
Tumkur University, Tumkur
Karnataka 572 103, India
;
_publ_contact_author_email     'vijaykumargr18@yahoo.co.in'
_publ_contact_author_fax     ?
_publ_contact_author_phone     ?
_publ_section_title
;
3,4-Difluoro-2-hydroxybenzoic acid
;
loop_
    _publ_author_name
    _publ_author_footnote
    _publ_author_address
    'Ravi Kiran, Bhaskarachar' .
;
Department of Chemistry, U.C.S.,
Tumkur University, Tumkur
Karnataka 572 103, India
;
    'Palakshamurthy, Bandrehalli Siddagangaiah' .
;
Department of Studies and Research in Physics, U.C.S.
Tumkur University, Tumkur
Karnataka 572 103, India
;
    'Vijayakumar, Giriyapura R.' .
;
Department of Chemistry, U.C.S.,
Tumkur University, Tumkur
Karnataka 572 103, India
;
    'Bharath, Hebbur Shivamurthy' .
;
Department of Chemistry, G.F.G.C.,
Tumkur, Karnataka, 572 102, India
;
