# Supplementary material for: 3,4-Di­fluoro-2-hy­droxy­benzoic acid
Source: Acta Crystallogr Sect E Struct Rep Online. 2014 Apr 5;70(Pt 5):o519. doi: 10.1107/S1600536814007211 (PMC4011294; doi:10.1107/S1600536814007211)
Supplement: Supplementary file 2 [file e-70-0o519-Isup2.hkl]

# 
# h,k,l, Fc-squared, Fo-squared, sigma(Fo-squared) and status flag 
# 
data_I
_shelx_title ' RKS1A_0m in P2(1)/n' 
_shelx_refln_list_code          4 
_shelx_F_calc_maximum      223.01 
_exptl_crystal_F_000       352.00 
_reflns_d_resolution_high  0.8109 
 
loop_ 
 _symmetry_equiv_pos_as_xyz 
 'x, y, z' 
 '-x+1/2, y+1/2, -z+1/2' 
 '-x, -y, -z' 
 'x-1/2, -y-1/2, z-1/2' 
 
_cell_length_a     9.4252 
_cell_length_b     6.8145 
_cell_length_c    11.0391 
_cell_angle_alpha  90.000 
_cell_angle_beta  106.257 
_cell_angle_gamma  90.000 
 
_shelx_F_squared_multiplier     1.000 
 
loop_ 
 _refln_index_h 
 _refln_index_k 
 _refln_index_l 
 _refln_F_squared_calc 
 _refln_F_squared_meas 
 _refln_F_squared_sigma 
 _refln_observed_status 
   2   0   0      405.58      399.92      4.17 o 
   4   0   0       20.45       23.82      0.42 o 
   6   0   0        2.72        3.12      0.37 o 
   8   0   0       12.35       11.51      0.51 o 
  10   0   0        0.09        0.00      0.72 o 
   1   1   0     2075.80     2047.64     17.48 o 
   2   1   0     2113.16     2094.06     15.47 o 
   3   1   0      287.54      270.38      1.91 o 
   4   1   0        2.75        3.05      0.12 o 
   5   1   0       25.07       21.34      0.33 o 
   6   1   0        1.11        1.32      0.15 o 
   7   1   0        7.18        6.95      0.33 o 
   8   1   0        4.97        4.61      0.57 o 
   9   1   0        1.99        3.00      0.39 o 
  10   1   0        1.95        1.82      0.40 o 
  11   1   0        6.36        5.93      0.52 o 
   0   2   0      263.16      239.14      2.20 o 
   1   2   0       40.51       37.37      0.35 o 
   2   2   0       18.78       22.62      0.27 o 
   3   2   0      658.37      609.94      4.29 o 
   4   2   0      274.71      263.22      2.26 o 
   5   2   0      330.79      335.67      2.62 o 
   6   2   0        4.08        3.93      0.27 o 
   7   2   0       32.78       33.26      0.62 o 
   8   2   0       40.43       39.62      1.27 o 
   9   2   0        0.22        0.12      0.23 o 
  10   2   0        4.10        4.64      0.39 o 
   1   3   0      901.44      923.73      5.53 o 
   2   3   0        9.21        8.35      0.17 o 
   3   3   0       95.10      101.25      0.90 o 
   4   3   0      208.59      220.29      1.77 o 
   5   3   0      161.65      161.54      1.53 o 
   6   3   0        0.00        0.41      0.14 o 
   7   3   0        7.35        6.29     14.31 o 
   8   3   0       89.83       91.43      1.40 o 
   9   3   0        0.86        0.66      0.36 o 
  10   3   0        0.71        1.05      0.37 o 
   0   4   0       38.96       39.06      0.64 o 
   1   4   0      650.39      640.04      4.14 o 
   2   4   0      124.28      134.69      1.05 o 
   3   4   0      169.38      182.01      1.41 o 
   4   4   0      105.73      111.58      1.36 o 
   5   4   0       22.08       21.24      0.39 o 
   6   4   0       17.78       16.50      0.58 o 
   7   4   0        1.93        1.14      0.19 o 
   8   4   0        1.27        1.49      0.22 o 
   9   4   0        0.12        0.20      0.21 o 
   1   5   0       15.09       15.50      0.29 o 
   2   5   0      264.21      273.82      2.31 o 
   3   5   0      420.80      413.94      3.64 o 
   4   5   0      168.85      165.48      2.88 o 
   5   5   0       12.15       13.53      0.86 o 
   6   5   0       11.98       10.85      0.67 o 
   7   5   0       14.00       14.95      0.92 o 
   8   5   0        1.68        1.17      0.41 o 
   0   6   0        2.66        2.03      0.30 o 
   1   6   0      172.84      166.76      2.21 o 
   2   6   0        1.23        1.43      0.41 o 
   3   6   0       73.65       75.92      1.84 o 
   4   6   0      293.99      302.24      7.88 o 
   5   6   0      109.83      103.85      2.75 o 
   6   6   0        2.68        2.86      0.72 o 
   7   6   0        0.23        0.00      0.36 o 
   1   7   0       19.56       20.83      1.04 o 
   2   7   0       17.11       21.49      1.04 o 
   3   7   0        9.86       11.55      0.74 o 
   4   7   0        8.61        8.00      0.86 o 
   5   7   0        0.03        0.00      0.36 o 
   6   7   0       13.88       12.33      0.92 o 
   0   8   0       65.32       70.56      2.24 o 
   1   8   0       10.33       14.50      0.79 o 
   2   8   0        0.89        1.99      0.52 o 
   3   8   0        7.98        8.26      0.74 o 
 -11   0   1        0.60        0.36      0.72 o 
  -9   0   1        0.19        0.00      0.51 o 
  -7   0   1        0.80        1.07      0.32 o 
  -5   0   1      141.26      138.08      1.58 o 
  -3   0   1    49734.30    50873.97   1211.17 o 
  -1   0   1        2.53        0.00      0.28 o 
   1   0   1     1250.62     1158.67     24.01 o 
   3   0   1        1.60        1.04      0.14 o 
   5   0   1      152.12      152.27      1.89 o 
   7   0   1        5.56        5.00      0.39 o 
   9   0   1       39.96       40.78      2.15 o 
 -11   1   1        0.77        0.80      0.36 o 
 -10   1   1        3.27        3.07      0.36 o 
  -9   1   1        1.24        1.79      0.25 o 
  -8   1   1        2.97        1.95      0.24 o 
  -7   1   1        1.18        1.45      0.16 o 
  -6   1   1       50.00       45.60      0.70 o 
  -5   1   1      326.39      335.88      2.59 o 
  -4   1   1      307.12      312.57      2.51 o 
  -3   1   1      132.08      125.52      1.05 o 
  -2   1   1     2508.36     2506.59     25.19 o 
  -1   1   1     3822.54     3592.06     83.68 o 
   0   1   1      251.99      254.54      3.13 o 
   1   1   1      207.23      187.73      3.26 o 
   2   1   1      116.15      116.15      1.06 o 
   3   1   1       10.84       12.45      0.21 o 
   4   1   1       27.84       30.27      0.36 o 
   5   1   1       53.81       54.34      1.79 o 
   6   1   1       18.78       19.75      0.47 o 
   7   1   1       10.33       10.67      0.52 o 
   8   1   1       67.96       67.62      1.31 o 
   9   1   1       16.08       17.59      0.83 o 
  10   1   1        9.32        8.45      0.61 o 
 -11   2   1        4.02        3.43      0.42 o 
 -10   2   1        5.95        4.96      0.42 o 
  -9   2   1        7.26        7.67      0.45 o 
  -8   2   1       53.13       51.39      1.08 o 
  -7   2   1       17.14       18.58      0.45 o 
  -6   2   1       41.51       39.29      0.55 o 
  -5   2   1        7.34        8.20      0.23 o 
  -4   2   1        8.88        7.74      0.21 o 
  -3   2   1      115.50      105.97      1.01 o 
  -2   2   1       42.84       39.51      0.44 o 
  -1   2   1        3.32        5.24      0.11 o 
   0   2   1     1920.93     1827.58     12.49 o 
   1   2   1     1128.56     1174.51      8.48 o 
   2   2   1     1271.92     1302.18      9.01 o 
   3   2   1        6.03        5.93      0.14 o 
   4   2   1      159.59      160.25      1.36 o 
   5   2   1      336.85      326.55      2.79 o 
   6   2   1        7.12        6.75      1.73 o 
   7   2   1       70.09       70.96      8.31 o 
   8   2   1        6.84        5.11      0.34 o 
   9   2   1        1.17        1.14      0.27 o 
  10   2   1        0.02        0.24      0.23 o 
 -10   3   1        0.13        0.00      0.23 o 
  -9   3   1        0.01        0.00      0.20 o 
  -8   3   1       14.18       13.50      0.48 o 
  -7   3   1       76.77       74.06     10.02 o 
  -6   3   1       69.82       72.33      0.87 o 
  -5   3   1        3.32        2.79      0.15 o 
  -4   3   1      151.09      143.32      1.20 o 
  -3   3   1        3.06        3.45      0.12 o 
  -2   3   1     1102.15     1071.49      6.74 o 
  -1   3   1        1.80        0.74      0.08 o 
   0   3   1        6.25        9.33      0.17 o 
   1   3   1      368.90      412.56      2.59 o 
   2   3   1      920.47      960.20      6.86 o 
   3   3   1        0.06        0.39      0.11 o 
   4   3   1      117.74      118.40      1.03 o 
   5   3   1      470.19      469.50      4.49 o 
   6   3   1        0.06        0.57      0.18 o 
   7   3   1       11.47        0.00    105.17 o 
   8   3   1        7.27        5.19     17.17 o 
   9   3   1        5.88        5.05      0.46 o 
  10   3   1        4.86        5.25      0.44 o 
 -10   4   1        1.24        0.73      0.37 o 
  -9   4   1        0.85        0.72      0.23 o 
  -8   4   1        3.36        3.09      0.31 o 
  -7   4   1       21.30       20.05      0.49 o 
  -6   4   1       71.24       76.18      1.05 o 
  -5   4   1       29.49       27.57      0.38 o 
  -4   4   1      233.93      225.95      2.41 o 
  -3   4   1       19.31       19.72      0.33 o 
  -2   4   1      380.30      376.50      2.54 o 
  -1   4   1      140.48      156.39      1.15 o 
   0   4   1      157.09      173.84      1.33 o 
   1   4   1      243.21      281.57      1.96 o 
   2   4   1       44.20       40.20      0.44 o 
   3   4   1      136.12      140.37      1.20 o 
   4   4   1        1.53        2.11      0.22 o 
   5   4   1        8.93        9.19      0.40 o 
   6   4   1        0.80        0.95      0.17 o 
   7   4   1        1.40        1.70      0.22 o 
   8   4   1        3.92        4.28      0.39 o 
   9   4   1        2.66       85.49    168.12 o 
  -9   5   1        5.55        5.58      0.30 o 
  -8   5   1        1.83        1.64      0.47 o 
  -7   5   1       48.08       50.68      1.72 o 
  -6   5   1      143.37      146.92      3.76 o 
  -5   5   1      119.56      119.10      2.86 o 
  -4   5   1        7.27        6.66      0.46 o 
  -3   5   1       13.23       13.92      0.53 o 
  -2   5   1       17.74       18.14      0.42 o 
  -1   5   1      252.60      268.36      2.25 o 
   0   5   1      586.18      566.79      4.06 o 
   1   5   1      379.92      368.35      2.74 o 
   2   5   1       20.52       22.59      0.50 o 
   3   5   1       20.46       19.63      0.56 o 
   4   5   1       62.42       64.22      1.51 o 
   5   5   1       13.42       12.76      0.67 o 
   6   5   1        2.61        1.66      0.29 o 
   7   5   1        0.06        0.14      0.37 o 
   8   5   1        1.17        1.20      0.31 o 
  -8   6   1       18.05       15.24      1.12 o 
  -7   6   1       83.03       87.60      2.49 o 
  -6   6   1       42.26       41.61      3.58 o 
  -5   6   1        1.67        2.15      0.60 o 
  -4   6   1      109.11      106.64      6.44 o 
  -3   6   1        0.01        0.00      0.21 o 
  -2   6   1      106.54      102.47      2.11 o 
  -1   6   1        8.68        8.79      0.44 o 
   0   6   1       57.67       59.22      0.87 o 
   1   6   1      532.31      537.56      7.08 o 
   2   6   1      361.77      362.94      5.00 o 
   3   6   1       18.75       21.58      0.79 o 
   4   6   1        3.57        3.58      0.46 o 
   5   6   1       66.19       63.34      1.98 o 
   6   6   1       43.31       43.94      2.68 o 
   7   6   1       19.12       21.63      1.61 o 
  -6   7   1        3.90        4.91      1.07 o 
  -5   7   1        4.96        5.26      0.60 o 
  -4   7   1        8.87        9.15      0.86 o 
  -3   7   1        0.01        0.27      0.29 o 
  -2   7   1       16.35       17.62      0.99 o 
  -1   7   1       27.62       31.10      1.60 o 
   0   7   1        8.51        8.58      0.61 o 
   1   7   1        4.80        4.61      0.52 o 
   2   7   1        0.33        0.45      0.29 o 
   3   7   1       47.13       45.38      1.47 o 
   4   7   1       11.17        9.06      0.86 o 
   5   7   1       17.85       16.18      1.12 o 
  -3   8   1       47.26       52.95      3.22 o 
  -2   8   1        6.64       10.73      1.79 o 
  -1   8   1        2.72        3.47      0.60 o 
   0   8   1       10.34       11.62      2.33 o 
   1   8   1        6.82        7.87      0.86 o 
   2   8   1        1.34        1.36      0.60 o 
   3   8   1        3.92        5.72      0.86 o 
 -10   0   2        1.52        0.36      0.72 o 
  -8   0   2       22.36       18.80      0.77 o 
  -6   0   2     6559.82     6546.35     61.67 o 
  -4   0   2      247.49      236.20      2.67 o 
  -2   0   2     2892.39     2921.59     35.62 o 
   2   0   2     1097.89     1063.26     11.78 o 
   4   0   2       61.97       53.92      2.44 o 
   6   0   2      109.40      110.91      2.25 o 
   8   0   2      152.23      164.68      3.52 o 
  10   0   2       13.03       11.09      1.43 o 
 -11   1   2        0.10        0.00      0.27 o 
 -10   1   2        0.23        0.00      0.31 o 
  -9   1   2        1.58        1.49      0.29 o 
  -8   1   2       51.31       45.44      0.87 o 
  -7   1   2       35.89       35.63      0.88 o 
  -6   1   2       70.16       69.58      0.90 o 
  -5   1   2      765.84      775.82      5.28 o 
  -4   1   2     1360.33     1405.40     10.10 o 
  -3   1   2       72.87       71.16      0.72 o 
  -2   1   2      408.52      393.71      2.96 o 
  -1   1   2       87.22       86.60      1.20 o 
   0   1   2      133.73      133.02      2.44 o 
   1   1   2      150.35      146.47      1.19 o 
   2   1   2      366.83      343.44      2.69 o 
   3   1   2       61.86       60.32      0.57 o 
   4   1   2       96.03       95.96      0.93 o 
   5   1   2      675.46      662.61      6.23 o 
   6   1   2       78.28       83.50      4.88 o 
   7   1   2       38.21       37.48      0.68 o 
   8   1   2        0.36        0.18      0.20 o 
   9   1   2       12.31       12.48      0.63 o 
  10   1   2        5.67        5.50      0.52 o 
 -11   2   2        7.55        6.74      0.52 o 
 -10   2   2        0.16        0.93      0.27 o 
  -9   2   2        0.02        0.00      0.19 o 
  -8   2   2        0.10        0.39      0.16 o 
  -7   2   2        1.33        1.69      0.18 o 
  -6   2   2       17.27       15.69      0.43 o 
  -5   2   2       13.61       12.27      0.28 o 
  -4   2   2        0.51        0.56      0.12 o 
  -3   2   2      990.98      937.08      6.78 o 
  -2   2   2      957.23      978.87      6.72 o 
  -1   2   2     1329.84     1356.27      9.19 o 
   0   2   2       25.97       26.64      0.31 o 
   1   2   2      251.20      257.64      1.87 o 
   2   2   2     1317.80     1276.74      8.77 o 
   3   2   2       84.35       77.82      0.76 o 
   4   2   2      500.98      493.19      3.91 o 
   5   2   2       11.25       11.72      1.28 o 
   6   2   2       23.84       22.40      1.67 o 
   7   2   2        1.49        1.16     10.40 o 
   8   2   2        2.60        4.07      0.39 o 
   9   2   2        1.83        1.69      0.33 o 
  10   2   2        1.38        1.23      0.28 o 
 -10   3   2       21.40       18.32      0.72 o 
  -9   3   2       16.01       18.20      0.75 o 
  -8   3   2        0.37        0.49      0.19 o 
  -7   3   2        4.45        3.88      0.32 o 
  -6   3   2        4.62        4.69      0.20 o 
  -5   3   2      289.36      268.79      2.33 o 
  -4   3   2        1.14        1.29      0.11 o 
  -3   3   2       11.59        8.98      0.17 o 
  -2   3   2      221.15      242.14      1.79 o 
  -1   3   2     1416.23     1470.69     10.30 o 
   0   3   2        5.10        5.00      0.16 o 
   1   3   2      549.01      572.33      4.49 o 
   2   3   2     1420.82     1527.06     11.14 o 
   3   3   2        0.74        0.33      0.11 o 
   4   3   2      104.63      107.66      1.14 o 
   5   3   2       49.99       50.10      0.71 o 
   6   3   2       57.81       55.11      6.53 o 
   7   3   2       48.08       48.75      2.47 o 
   8   3   2        1.67        1.83      6.27 o 
   9   3   2        3.54        3.95      0.39 o 
 -10   4   2        3.17        3.31      0.39 o 
  -9   4   2       21.30       21.20      0.93 o 
  -8   4   2        1.82        1.06      0.31 o 
  -7   4   2       20.92       21.42      0.53 o 
  -6   4   2        2.28        2.28      0.19 o 
  -5   4   2       35.32       34.25      1.01 o 
  -4   4   2       42.94       42.02      0.85 o 
  -3   4   2       34.77       42.56      0.69 o 
  -2   4   2      165.08      186.09      1.36 o 
  -1   4   2        8.94        6.74      0.17 o 
   0   4   2      276.06      299.99      2.31 o 
   1   4   2        5.84        9.03      0.21 o 
   2   4   2       18.58       15.19      0.30 o 
   3   4   2        2.55        2.23      0.20 o 
   4   4   2       20.26       18.07      0.52 o 
   5   4   2       20.44       19.13      0.42 o 
   6   4   2       24.08       24.03      0.59 o 
   7   4   2       18.09       19.15      0.63 o 
   8   4   2        0.00        0.00      0.26 o 
   9   4   2        4.02       66.53    165.97 o 
  -9   5   2       30.49       33.19      0.67 o 
  -8   5   2       35.05       37.04      0.72 o 
  -7   5   2        1.60        1.53      0.32 o 
  -6   5   2       14.67       14.61      0.92 o 
  -5   5   2       16.79       16.91      0.92 o 
  -4   5   2       96.37       98.66      2.86 o 
  -3   5   2      336.19      329.56      5.13 o 
  -2   5   2      408.70      386.09      4.42 o 
  -1   5   2        2.36        3.62      0.27 o 
   0   5   2       34.23       32.88      0.73 o 
   1   5   2      178.23      186.68      1.73 o 
   2   5   2       35.50       32.77      0.61 o 
   3   5   2       40.77       43.57      1.05 o 
   4   5   2        4.93        5.63      0.46 o 
   5   5   2       14.22       15.68      0.77 o 
   6   5   2        0.14        0.15      0.20 o 
   7   5   2        2.47        2.57      0.35 o 
   8   5   2        3.95        3.99      0.31 o 
  -8   6   2        3.41        4.29      1.43 o 
  -7   6   2       32.16       29.27      1.24 o 
  -6   6   2        4.88        4.38      0.60 o 
  -5   6   2       24.75       23.33      1.12 o 
  -4   6   2        6.97        6.59      0.60 o 
  -3   6   2       16.86       17.72      0.92 o 
  -2   6   2      421.66      430.18     11.83 o 
  -1   6   2      529.82      522.94     23.32 o 
   0   6   2       53.48       54.06      1.19 o 
   1   6   2       10.41       10.80      0.74 o 
   2   6   2      163.75      155.37      2.50 o 
   3   6   2      115.77      109.46      1.99 o 
   4   6   2       85.55       85.37      2.83 o 
   5   6   2       11.33       10.37      0.86 o 
   6   6   2        0.81        0.60      0.32 o 
   7   6   2       14.60       14.38      1.12 o 
  -6   7   2        0.10        0.36      0.72 o 
  -5   7   2        4.75        5.01      1.07 o 
  -4   7   2       15.43       16.10      1.79 o 
  -3   7   2        1.21        0.72      0.72 o 
  -2   7   2        1.81        1.07      0.32 o 
  -1   7   2        0.22        0.83      0.36 o 
   0   7   2       79.98       78.79      1.92 o 
   1   7   2       23.09       21.27      0.97 o 
   2   7   2       25.27       25.00      1.02 o 
   3   7   2        0.14        0.24      0.36 o 
   4   7   2        0.25        0.36      0.36 o 
   5   7   2        0.08        0.00      0.36 o 
  -3   8   2        8.43       10.73      1.79 o 
  -2   8   2        8.04        9.30      1.79 o 
  -1   8   2        0.48        0.95      0.36 o 
   0   8   2        5.66        8.48      0.86 o 
   1   8   2       13.60       17.04      1.19 o 
   2   8   2        2.29        2.89      0.60 o 
 -11   0   3        3.95        2.50      1.07 o 
  -9   0   3      682.72      675.99     18.83 o 
  -7   0   3      172.59      177.75      4.03 o 
  -5   0   3     1200.33     1213.72     12.23 o 
  -3   0   3       32.13       36.13      0.88 o 
  -1   0   3     1855.53     1740.99     18.86 o 
   1   0   3      175.57      154.34      1.91 o 
   3   0   3      234.95      247.45      2.75 o 
   5   0   3     1359.00     1389.35     20.45 o 
   7   0   3       66.58       73.04      2.37 o 
   9   0   3        0.10        0.00      0.72 o 
 -11   1   3        9.78        8.17      0.86 o 
 -10   1   3        5.23        4.41      0.42 o 
  -9   1   3       13.03       15.01      0.60 o 
  -8   1   3      184.83      173.48      2.15 o 
  -7   1   3      243.41      247.78      2.17 o 
  -6   1   3        2.44        2.26      0.20 o 
  -5   1   3      114.27      109.35      1.10 o 
  -4   1   3        2.76        1.47      0.11 o 
  -3   1   3      123.94      124.76      1.02 o 
  -2   1   3      178.60      179.22      1.43 o 
  -1   1   3      523.94      465.09      3.62 o 
   0   1   3       90.38       89.91      0.78 o 
   1   1   3      426.16      433.43      3.34 o 
   2   1   3     3146.26     2990.27     22.43 o 
   3   1   3      227.37      250.87      2.05 o 
   4   1   3       92.97       99.93      3.87 o 
   5   1   3       78.17       71.02      5.91 o 
   6   1   3       39.68       39.60      5.03 o 
   7   1   3       38.62       41.13      3.09 o 
   8   1   3        4.30        4.19      0.52 o 
   9   1   3        1.89        1.70      0.36 o 
  10   1   3        0.75        0.63      0.36 o 
 -11   2   3        0.24        0.52      0.36 o 
 -10   2   3        0.09        0.42      0.23 o 
  -9   2   3        1.97        2.03      0.35 o 
  -8   2   3        1.71        2.37      0.44 o 
  -7   2   3        3.21        3.03      0.24 o 
  -6   2   3      121.96      115.25      1.18 o 
  -5   2   3      184.80      190.90      1.51 o 
  -4   2   3      302.76      315.50      2.46 o 
  -3   2   3        1.18        1.24      0.12 o 
  -2   2   3       27.43       27.18      0.43 o 
  -1   2   3     1271.85     1203.66      9.83 o 
   0   2   3       77.56       79.79      0.70 o 
   1   2   3     1100.14     1159.96      7.94 o 
   2   2   3       64.38       75.50      0.74 o 
   3   2   3      248.90      253.34      2.08 o 
   4   2   3       15.97       14.84      0.31 o 
   5   2   3        0.01        0.18      1.00 o 
   6   2   3        2.66        2.41      1.92 o 
   7   2   3       14.00        0.00    107.32 o 
   8   2   3        0.87        1.47      2.76 o 
   9   2   3        0.28        0.00      0.23 o 
 -10   3   3        0.15        0.36      0.23 o 
  -9   3   3        3.07        3.31      0.28 o 
  -8   3   3       17.67       20.98      0.67 o 
  -7   3   3        3.30        3.25      0.23 o 
  -6   3   3        2.79        2.72      0.23 o 
  -5   3   3       54.05       55.81      0.65 o 
  -4   3   3      529.07      553.41      4.12 o 
  -3   3   3       16.34       18.00      0.23 o 
  -2   3   3      567.30      578.39      4.67 o 
  -1   3   3     1524.81     1665.11     11.10 o 
   0   3   3        1.00        0.43      0.11 o 
   1   3   3      381.98      386.67      3.01 o 
   2   3   3      187.60      192.90      1.64 o 
   3   3   3      324.18      343.30      2.68 o 
   4   3   3      228.99      226.28      2.37 o 
   5   3   3       10.50       10.97      0.37 o 
   6   3   3       48.22       49.87      5.81 o 
   7   3   3        1.12       94.79    147.01 o 
   8   3   3       20.22       23.37      0.74 o 
   9   3   3       14.21        0.00    151.31 o 
 -10   4   3        0.12        0.00      0.23 o 
  -9   4   3        0.00        0.00      0.21 o 
  -8   4   3        0.37        0.41      0.26 o 
  -7   4   3        4.14        3.77      0.23 o 
  -6   4   3        3.39        3.83      0.23 o 
  -5   4   3       33.52       32.35      0.77 o 
  -4   4   3        2.63        3.20      0.22 o 
  -3   4   3      127.14      124.25      1.80 o 
  -2   4   3       20.52       23.29      0.43 o 
  -1   4   3        2.09        0.77      0.14 o 
   0   4   3        3.24        3.37      0.15 o 
   1   4   3       43.37       34.81      0.50 o 
   2   4   3       67.13       64.64      0.90 o 
   3   4   3      111.96      114.55      1.25 o 
   4   4   3      152.35      154.26      1.86 o 
   5   4   3        0.18        0.21      0.16 o 
   6   4   3        1.72        1.94      0.19 o 
   7   4   3       24.89       24.57      0.63 o 
   8   4   3       26.95       30.20      0.91 o 
  -9   5   3        5.09        5.08      0.31 o 
  -8   5   3       11.34        9.80      1.43 o 
  -7   5   3       21.75       21.11      2.15 o 
  -6   5   3       98.83      100.56      4.29 o 
  -5   5   3      195.84      204.81      6.80 o 
  -4   5   3        5.34        5.72      1.07 o 
  -3   5   3       28.07       29.34      1.16 o 
  -2   5   3      207.47      214.69      3.53 o 
  -1   5   3       45.06       39.60      1.46 o 
   0   5   3       99.60      108.29      1.62 o 
   1   5   3       43.79       52.87      1.06 o 
   2   5   3       62.70       54.71      1.85 o 
   3   5   3        8.37        9.84      1.14 o 
   4   5   3       14.70       15.73      1.61 o 
   5   5   3       23.18       22.29      0.88 o 
   6   5   3        5.80        6.77      0.32 o 
   7   5   3       35.16       36.58      1.02 o 
  -8   6   3        2.06        3.58      1.07 o 
  -7   6   3        3.37        3.58      1.07 o 
  -6   6   3        1.68        1.79      1.07 o 
  -5   6   3      162.04      171.11      6.09 o 
  -4   6   3      336.14      338.57     10.03 o 
  -3   6   3       60.84       59.40      3.22 o 
  -2   6   3        8.06        7.51      1.43 o 
  -1   6   3      223.94      211.85      4.68 o 
   0   6   3      113.06      101.79      1.78 o 
   1   6   3      169.56      159.80      3.09 o 
   2   6   3       10.97       10.77      0.70 o 
   3   6   3        0.62        0.29      0.24 o 
   4   6   3       76.16       71.92      2.86 o 
   5   6   3        8.61        8.58      1.07 o 
   6   6   3        0.81        0.72      0.36 o 
  -6   7   3        0.20        0.00      0.72 o 
  -5   7   3        1.39        0.00      0.72 o 
  -4   7   3        0.28        0.72      0.72 o 
  -3   7   3       59.71       56.53      3.22 o 
  -2   7   3       18.64       22.18      2.15 o 
  -1   7   3       20.14       18.15      1.43 o 
   0   7   3        0.75        0.12      0.32 o 
   1   7   3        0.37        0.00      0.32 o 
   2   7   3        0.77        2.37      0.60 o 
   3   7   3       11.86       10.52      0.89 o 
   4   7   3        2.71        3.58      0.72 o 
  -3   8   3        2.82        6.44      1.43 o 
  -2   8   3       11.42       12.52      1.79 o 
  -1   8   3        4.16        5.96      0.86 o 
   0   8   3       22.83       23.29      1.46 o 
   1   8   3        0.21        1.29      0.72 o 
 -10   0   4       54.45       49.73      2.86 o 
  -8   0   4      321.59      310.45      7.04 o 
  -6   0   4        3.02        2.97      0.29 o 
  -4   0   4      600.94      580.68      6.51 o 
  -2   0   4      134.18      120.01      1.33 o 
   0   0   4      304.26      315.47      3.68 o 
   2   0   4     5206.44     5169.81     59.53 o 
   4   0   4      217.51      225.99     33.92 o 
   6   0   4        0.03        0.12      0.21 o 
   8   0   4        9.00       12.52      1.43 o 
 -11   1   4       38.68       35.62      1.76 o 
 -10   1   4       38.89       40.20      2.07 o 
  -9   1   4        0.09        0.00      0.35 o 
  -8   1   4        8.64        9.12      0.46 o 
  -7   1   4        7.35        6.24      0.27 o 
  -6   1   4       14.34       14.50      0.29 o 
  -5   1   4       54.03       56.12      0.66 o 
  -4   1   4      121.62      113.43      1.21 o 
  -3   1   4       46.67       49.35      0.49 o 
  -2   1   4      438.92      452.34      3.59 o 
  -1   1   4     3841.00     3652.47     38.67 o 
   0   1   4      321.23      361.24      2.81 o 
   1   1   4      155.99      191.51      1.51 o 
   2   1   4      649.95      661.45      5.24 o 
   3   1   4       98.67      103.53      3.48 o 
   4   1   4      232.42      251.45     13.08 o 
   5   1   4       29.89       29.97      0.84 o 
   6   1   4       16.37       17.41      1.76 o 
   7   1   4        0.08        0.00      0.58 o 
   8   1   4        2.40        2.87      0.36 o 
   9   1   4        9.10        9.94      0.65 o 
 -11   2   4        0.02        0.00      0.27 o 
 -10   2   4        2.47        2.47      0.39 o 
  -9   2   4        4.57        4.98      0.39 o 
  -8   2   4       12.64       13.25      0.44 o 
  -7   2   4       34.25       33.45      0.65 o 
  -6   2   4        8.96        8.94      0.28 o 
  -5   2   4        9.68       10.05      0.23 o 
  -4   2   4      267.34      260.79      2.31 o 
  -3   2   4        1.27        0.94      0.14 o 
  -2   2   4      532.11      554.97      4.93 o 
  -1   2   4      235.63      247.87      2.25 o 
   0   2   4      798.98      818.17      5.56 o 
   1   2   4       23.90       31.81      0.37 o 
   2   2   4       37.52       39.75      0.52 o 
   3   2   4        0.53        0.28      0.12 o 
   4   2   4       95.33       94.23      2.20 o 
   5   2   4       15.70       15.87      0.61 o 
   6   2   4        0.73        0.23      0.70 o 
   7   2   4        0.47        0.54      5.92 o 
   8   2   4       16.53       17.55      4.65 o 
   9   2   4       21.78       23.45      0.81 o 
 -10   3   4        0.95        1.11      0.23 o 
  -9   3   4        0.00        0.00      0.26 o 
  -8   3   4        9.87        9.66      0.49 o 
  -7   3   4       77.53       84.45      1.55 o 
  -6   3   4       20.89       20.37      0.46 o 
  -5   3   4      147.93      146.91      1.62 o 
  -4   3   4      526.58      539.72      5.03 o 
  -3   3   4        0.83        0.49      0.13 o 
  -2   3   4      409.28      397.39      3.70 o 
  -1   3   4      223.69      220.15      2.20 o 
   0   3   4      653.75      736.46      5.45 o 
   1   3   4      472.37      493.30      3.71 o 
   2   3   4       42.10       42.91      0.51 o 
   3   3   4      312.98      311.57      2.58 o 
   4   3   4        0.00        0.15      0.14 o 
   5   3   4       11.73       13.51      0.40 o 
   6   3   4       55.73        0.00    117.71 o 
   7   3   4       22.06        0.00    129.50 o 
   8   3   4       22.23       24.58      9.72 o 
 -10   4   4        0.11        0.50      0.29 o 
  -9   4   4        1.20        0.66      0.60 o 
  -8   4   4        2.91        2.28      0.24 o 
  -7   4   4        5.69        6.25      0.31 o 
  -6   4   4       13.03       11.83      0.48 o 
  -5   4   4       17.82       16.72      0.66 o 
  -4   4   4        4.68        4.21      0.28 o 
  -3   4   4        3.47        4.27      0.67 o 
  -2   4   4       14.57       10.75      0.75 o 
  -1   4   4      110.46      102.05      1.92 o 
   0   4   4      205.19      218.96      2.97 o 
   1   4   4      378.57      378.34      4.11 o 
   2   4   4        3.33        2.93      0.22 o 
   3   4   4        0.04        0.00      0.19 o 
   4   4   4       64.37       67.81      1.05 o 
   5   4   4       70.69       74.18      1.24 o 
   6   4   4       27.77       27.24      0.71 o 
   7   4   4       95.52      103.41      1.65 o 
   8   4   4       37.77      291.92    211.79 o 
  -9   5   4       19.13       22.13      0.66 o 
  -8   5   4       50.48       50.09      2.86 o 
  -7   5   4       10.68        9.66      1.43 o 
  -6   5   4        7.32        8.94      1.43 o 
  -5   5   4       95.60       96.98      3.94 o 
  -4   5   4       40.93       39.00      2.15 o 
  -3   5   4       49.10       55.46      2.86 o 
  -2   5   4       53.14       58.54      1.47 o 
  -1   5   4       76.98       68.06      1.51 o 
   0   5   4       20.37       23.53      0.69 o 
   1   5   4       37.12       33.85      0.85 o 
   2   5   4       83.45       80.39      1.84 o 
   3   5   4       29.68       27.62      0.99 o 
   4   5   4       72.40       64.26      2.33 o 
   5   5   4       22.06       23.83      0.86 o 
   6   5   4        2.86        3.93      0.32 o 
   7   5   4        0.57        0.57      0.24 o 
  -8   6   4       39.09       43.29      2.86 o 
  -7   6   4      110.76      103.06      4.65 o 
  -6   6   4       32.35       37.21      2.50 o 
  -5   6   4        1.73        1.43      0.72 o 
  -4   6   4      150.24      146.76      5.37 o 
  -3   6   4       29.09       24.68      2.15 o 
  -2   6   4      137.82      133.53      6.62 o 
  -1   6   4        2.72        3.55      0.72 o 
   0   6   4        0.00        0.21      0.24 o 
   1   6   4      196.48      183.74      3.42 o 
   2   6   4       20.92       20.90      0.92 o 
   3   6   4        5.88        5.25      0.60 o 
   4   6   4        0.26        0.72      0.36 o 
   5   6   4       21.02       19.32      1.43 o 
   6   6   4        2.60        2.50      0.72 o 
  -6   7   4       22.78       21.46      2.50 o 
  -5   7   4        4.55        5.72      1.43 o 
  -4   7   4        9.26        9.66      1.43 o 
  -3   7   4        3.29        2.50      1.07 o 
  -2   7   4        1.57        1.79      1.07 o 
  -1   7   4        0.90        2.37      0.60 o 
   0   7   4       14.70       14.74      1.12 o 
   1   7   4        2.66        3.55      0.72 o 
   2   7   4        3.69        4.10      0.60 o 
   3   7   4        6.54        5.30      0.64 o 
   4   7   4        3.09        3.22      0.72 o 
  -1   8   4        0.03        0.00      0.32 o 
   0   8   4        8.02        9.82      1.43 o 
 -11   0   5       64.38       58.32      3.22 o 
  -9   0   5        0.47        0.60      0.32 o 
  -7   0   5       58.12       61.96      1.63 o 
  -5   0   5       31.90       29.72      0.72 o 
  -3   0   5      156.58      157.93      1.99 o 
  -1   0   5     5626.05     6066.51     88.68 o 
   1   0   5      280.03      305.79      3.98 o 
   3   0   5       31.49       44.78      4.76 o 
   5   0   5        8.62       11.00      7.88 o 
   7   0   5       26.45       27.86      1.25 o 
   9   0   5        3.23        2.86      1.07 o 
 -11   1   5        0.06        0.57      0.27 o 
 -10   1   5       10.34        7.98      0.48 o 
  -9   1   5        0.03        0.00      0.20 o 
  -8   1   5        7.51        6.98      0.66 o 
  -7   1   5        4.22        4.84      0.28 o 
  -6   1   5       18.10       17.84      0.84 o 
  -5   1   5      103.01      104.89      2.89 o 
  -4   1   5     1090.64     1049.14      7.95 o 
  -3   1   5      184.20      199.21      1.61 o 
  -2   1   5      114.25      130.49      1.06 o 
  -1   1   5     1032.54     1081.34      7.83 o 
   0   1   5      141.30      145.06      1.22 o 
   1   1   5      636.87      721.09      5.60 o 
   2   1   5      129.90      144.45      8.19 o 
   3   1   5       83.98       90.06      4.66 o 
   4   1   5        0.44        0.98      3.18 o 
   5   1   5        5.63        4.36     11.14 o 
   6   1   5       31.50       31.90      1.16 o 
   7   1   5        0.34        0.17      4.77 o 
   8   1   5       16.10       15.21      0.98 o 
   9   1   5       27.19       28.74      0.97 o 
 -11   2   5        0.34        0.72      0.31 o 
 -10   2   5        4.12        3.08      0.42 o 
  -9   2   5        9.71        9.91      0.51 o 
  -8   2   5       10.71       10.20      0.45 o 
  -7   2   5       25.97       24.84      0.72 o 
  -6   2   5       11.62       12.58      0.46 o 
  -5   2   5       62.04       64.21      0.86 o 
  -4   2   5      185.01      184.70      1.51 o 
  -3   2   5      595.95      590.95      5.31 o 
  -2   2   5        8.93       13.38      0.36 o 
  -1   2   5      117.04      125.57      1.31 o 
   0   2   5       32.56       26.77      0.34 o 
   1   2   5      287.63      267.82      2.25 o 
   2   2   5       34.41       34.34      0.46 o 
   3   2   5        1.54        1.42      0.57 o 
   4   2   5        0.70        9.35     15.92 o 
   5   2   5       29.27       28.99      1.13 o 
   6   2   5       50.79       52.45      5.17 o 
   7   2   5       20.31       23.76      1.59 o 
   8   2   5       13.79       16.48      7.51 o 
 -10   3   5        8.44        7.39      0.54 o 
  -9   3   5       12.68       11.58      0.56 o 
  -8   3   5       14.24       13.60      0.68 o 
  -7   3   5       95.24       96.26      1.70 o 
  -6   3   5        0.21        0.00      0.17 o 
  -5   3   5      157.23      155.78      2.15 o 
  -4   3   5       66.12       64.44      0.99 o 
  -3   3   5      387.08      405.40      4.52 o 
  -2   3   5      363.84      383.87      4.32 o 
  -1   3   5       73.19       73.72      1.01 o 
   0   3   5      619.06      611.91      4.94 o 
   1   3   5        0.87        1.11      0.12 o 
   2   3   5        4.51        4.30      0.29 o 
   3   3   5      128.79      122.30      1.27 o 
   4   3   5      159.34      154.71      2.02 o 
   5   3   5       33.18       33.32      1.45 o 
   6   3   5      127.28      139.32     12.16 o 
   7   3   5      100.22        0.00    133.84 o 
   8   3   5        0.04        0.00     18.83 o 
 -10   4   5        1.80        2.08      0.31 o 
  -9   4   5        0.08        0.14      0.37 o 
  -8   4   5        5.34        5.67      0.52 o 
  -7   4   5        6.02        5.44      0.61 o 
  -6   4   5        4.24        3.76      0.31 o 
  -5   4   5        0.04        0.00      0.25 o 
  -4   4   5       70.69       69.99      1.41 o 
  -3   4   5      113.74      117.67      1.87 o 
  -2   4   5      265.16      260.61      3.59 o 
  -1   4   5        6.62        6.25      0.41 o 
   0   4   5        1.96        1.23      0.21 o 
   1   4   5       91.65       95.48      1.36 o 
   2   4   5       73.41       65.37      0.93 o 
   3   4   5       68.80       70.05      1.11 o 
   4   4   5      204.89      205.66      2.67 o 
   5   4   5      148.76      152.83      2.30 o 
   6   4   5      123.43      120.18      2.30 o 
   7   4   5        1.62        1.52      0.36 o 
  -9   5   5        0.51        0.72      0.24 o 
  -8   5   5       23.06       24.52      1.43 o 
  -7   5   5       25.85       27.19      2.15 o 
  -6   5   5        3.17        3.42      0.72 o 
  -5   5   5       12.82       11.80      1.43 o 
  -4   5   5       25.20       27.19      2.15 o 
  -3   5   5        5.55        6.44      1.07 o 
  -2   5   5       28.94       32.27      2.26 o 
  -1   5   5      112.01      103.14      2.03 o 
   0   5   5       45.49       42.93      0.97 o 
   1   5   5       94.33       86.36      1.73 o 
   2   5   5       68.96       65.22      1.71 o 
   3   5   5       26.38       27.17      1.27 o 
   4   5   5        1.08        1.43      0.24 o 
   5   5   5       84.77       79.24      5.19 o 
   6   5   5        6.41        6.24      0.60 o 
  -7   6   5       53.45       55.10      3.22 o 
  -6   6   5        0.38        0.72      0.72 o 
  -5   6   5       54.83       51.16      2.86 o 
  -4   6   5        0.01        0.00      0.72 o 
  -3   6   5        0.11        0.72      0.72 o 
  -2   6   5      211.60      195.86      6.80 o 
  -1   6   5       11.57       11.03      0.77 o 
   0   6   5       10.31        7.87      0.86 o 
   1   6   5        0.32        0.60      0.36 o 
   2   6   5       39.06       35.22      1.46 o 
   3   6   5        2.89        2.74      0.60 o 
   4   6   5        1.60        1.43      0.72 o 
   5   6   5        0.15        0.00      0.36 o 
  -5   7   5        0.75        1.79      1.07 o 
  -4   7   5        0.19        0.00      0.72 o 
  -3   7   5       12.48        9.66      1.79 o 
  -2   7   5        0.88        0.72      0.72 o 
  -1   7   5        2.51        2.58      0.60 o 
   0   7   5        7.48        4.65      0.86 o 
   1   7   5        7.62        9.07      0.86 o 
   2   7   5        4.90        7.22      0.86 o 
   3   7   5        0.02        0.00      0.32 o 
 -10   0   6        1.17        2.50      0.72 o 
  -8   0   6        5.34        5.01      0.60 o 
  -6   0   6       39.17       38.44      0.67 o 
  -4   0   6     1621.16     1726.10     18.11 o 
  -2   0   6       68.98       85.29     12.22 o 
   0   0   6      360.41      443.53      6.06 o 
   2   0   6       11.43       12.59      0.85 o 
   4   0   6      325.40      322.15     48.93 o 
   6   0   6       20.05        0.00    105.17 o 
   8   0   6        0.48        1.07      0.72 o 
 -11   1   6        1.21        0.89      0.41 o 
 -10   1   6        0.05        0.07      0.27 o 
  -9   1   6        4.83        5.15      0.52 o 
  -8   1   6        7.06        7.32      0.74 o 
  -7   1   6       97.11       99.35      5.21 o 
  -6   1   6       65.14       67.49      4.02 o 
  -5   1   6       43.40       43.25      0.69 o 
  -4   1   6      354.14      350.35      2.96 o 
  -3   1   6       70.48       73.01      0.74 o 
  -2   1   6      474.30      537.10      3.98 o 
  -1   1   6      227.87      261.67      1.94 o 
   0   1   6      110.73      119.35      1.09 o 
   1   1   6        1.16        2.28      4.70 o 
   2   1   6       84.87       80.44      3.22 o 
   3   1   6       66.15       71.10      4.73 o 
   4   1   6        0.95        1.03      6.55 o 
   5   1   6       43.94       42.32      2.50 o 
   6   1   6      161.20      158.42      6.65 o 
   7   1   6        0.91        0.76      3.23 o 
   8   1   6        4.96        4.82      0.42 o 
 -11   2   6        2.29        2.04      0.46 o 
 -10   2   6        3.49        2.72      0.64 o 
  -9   2   6        9.73        9.38      0.61 o 
  -8   2   6        2.61        3.25      0.34 o 
  -7   2   6       43.73       44.31      0.92 o 
  -6   2   6      133.76      138.47      2.09 o 
  -5   2   6        5.69        5.16      0.26 o 
  -4   2   6       46.95       47.29      0.79 o 
  -3   2   6       37.86       34.40      0.51 o 
  -2   2   6      249.97      237.90      2.13 o 
  -1   2   6       12.20       12.81      0.22 o 
   0   2   6        2.17        1.97      0.11 o 
   1   2   6        0.20        0.53      0.12 o 
   2   2   6       38.77       39.46      0.56 o 
   3   2   6       43.00       37.18      1.70 o 
   4   2   6       95.14       95.26      4.17 o 
   5   2   6       51.01       49.34      3.75 o 
   6   2   6      179.74      188.86      5.96 o 
   7   2   6       81.59       79.31     12.31 o 
   8   2   6       22.05       20.58      4.55 o 
 -10   3   6       12.31       13.91      1.09 o 
  -9   3   6        0.01        0.00      0.35 o 
  -8   3   6       40.30       42.92      1.35 o 
  -7   3   6        3.75        3.95      0.59 o 
  -6   3   6       89.07       86.18      1.59 o 
  -5   3   6      126.81      127.15      2.51 o 
  -4   3   6       44.78       42.77      0.80 o 
  -3   3   6      315.32      307.40      3.59 o 
  -2   3   6        0.30        0.49      0.27 o 
  -1   3   6       28.01       26.55      0.49 o 
   0   3   6      154.53      144.10      1.45 o 
   1   3   6      402.15      386.52      3.80 o 
   2   3   6       19.03       16.85      0.43 o 
   3   3   6      473.35      473.58      5.26 o 
   4   3   6      339.16      322.71     29.86 o 
   5   3   6        0.02        0.00     15.32 o 
   6   3   6        6.39        4.63      5.72 o 
   7   3   6       21.47       21.95      1.86 o 
  -9   4   6        3.03        2.93      0.31 o 
  -8   4   6        0.77        0.50      0.24 o 
  -7   4   6       19.39       18.41      0.56 o 
  -6   4   6       18.27       19.06      0.65 o 
  -5   4   6       60.92       62.53      1.04 o 
  -4   4   6        0.97        0.95      0.36 o 
  -3   4   6       10.76        8.29      0.89 o 
  -2   4   6       47.82       49.11      0.92 o 
  -1   4   6       21.23       16.00      0.44 o 
   0   4   6       89.34       90.30      1.32 o 
   1   4   6      201.10      188.17      2.49 o 
   2   4   6      318.25      320.86      3.37 o 
   3   4   6      450.55      436.38      5.23 o 
   4   4   6        9.42        8.05      0.46 o 
   5   4   6       43.50       43.40      1.15 o 
   6   4   6        0.40        0.00      0.39 o 
   7   4   6        4.43        4.66     41.49 o 
  -8   5   6        0.65        0.12      0.32 o 
  -7   5   6        2.66        4.26      0.34 o 
  -6   5   6        0.01        0.00      0.54 o 
  -5   5   6        8.25        9.66      1.43 o 
  -4   5   6       57.36       51.16      2.86 o 
  -3   5   6       20.11       19.68      1.79 o 
  -2   5   6       71.38       67.96      2.27 o 
  -1   5   6       98.41       90.78      1.82 o 
   0   5   6       50.28       44.68      1.30 o 
   1   5   6        1.33        1.67      0.41 o 
   2   5   6      164.43      151.31      2.67 o 
   3   5   6       20.53       19.91      0.86 o 
   4   5   6       11.03       10.16      0.60 o 
   5   5   6        9.54       10.98      0.60 o 
   6   5   6       15.65       19.16      1.97 o 
  -7   6   6        0.08        0.36      0.72 o 
  -6   6   6        0.03        0.36      0.72 o 
  -5   6   6       97.18       93.40      4.29 o 
  -4   6   6        0.48        0.36      0.72 o 
  -3   6   6        4.41        2.50      1.07 o 
  -2   6   6        1.83        1.79      0.72 o 
  -1   6   6       26.76       22.52      1.19 o 
   0   6   6        0.76        0.24      0.32 o 
   1   6   6        7.28        6.51      1.25 o 
   2   6   6        4.40        5.52      0.64 o 
   3   6   6       19.14       17.53      1.43 o 
   4   6   6        0.62        0.36      0.36 o 
  -5   7   6        0.02        0.00      0.72 o 
  -4   7   6        0.20        1.07      0.72 o 
  -3   7   6        3.43        1.79      1.07 o 
  -2   7   6        4.90        5.65      0.86 o 
  -1   7   6        4.16        4.89      0.76 o 
   0   7   6        0.09        1.07      0.72 o 
   1   7   6       20.00       20.35      1.25 o 
   2   7   6       15.02       14.89      1.19 o 
 -11   0   7        0.65        0.72      0.72 o 
  -9   0   7        5.28        5.01      0.72 o 
  -7   0   7      225.67      238.52      5.73 o 
  -5   0   7        6.05        7.78      0.60 o 
  -3   0   7      554.31      622.21     39.06 o 
  -1   0   7      133.73      134.77      9.47 o 
   1   0   7     1089.82     1102.57     12.91 o 
   3   0   7      104.82       98.84     11.24 o 
   5   0   7        0.31       70.82    116.97 o 
   7   0   7        0.02        0.00      0.72 o 
 -11   1   7        0.18        1.55      0.41 o 
 -10   1   7        3.59        4.06      0.81 o 
  -9   1   7       15.68       17.87      1.35 o 
  -8   1   7       11.32        0.00     51.15 o 
  -7   1   7       38.52       38.75      2.19 o 
  -6   1   7       13.61       13.88      0.76 o 
  -5   1   7      116.63      127.30      3.35 o 
  -4   1   7      148.41      159.41      2.64 o 
  -3   1   7       23.33       23.81      3.98 o 
  -2   1   7        0.07        0.77      0.88 o 
  -1   1   7      101.44       98.30      2.69 o 
   0   1   7       61.92       69.43      2.37 o 
   1   1   7        0.94        0.65      1.24 o 
   2   1   7       85.30       78.92      5.00 o 
   3   1   7      500.24      472.66     19.38 o 
   4   1   7        5.54       61.61     87.02 o 
   5   1   7        5.03        4.03     13.50 o 
   6   1   7        0.61        0.34     20.09 o 
   7   1   7       11.24        0.00    135.57 o 
 -10   2   7        3.79        4.18      0.65 o 
  -9   2   7       14.65       16.97      0.80 o 
  -8   2   7        6.36        5.17      0.46 o 
  -7   2   7        2.63        2.92      0.35 o 
  -6   2   7        4.10        3.85      0.27 o 
  -5   2   7       65.82       66.42      1.12 o 
  -4   2   7        0.36        0.08      0.17 o 
  -3   2   7        2.99        2.73      0.31 o 
  -2   2   7        0.94        0.79      0.19 o 
  -1   2   7       37.86       37.45      0.58 o 
   0   2   7        4.47        2.16      1.08 o 
   1   2   7      170.56      162.27      9.21 o 
   2   2   7       73.44       65.79      3.76 o 
   3   2   7      345.72      341.04     24.58 o 
   4   2   7      404.36      391.28     20.30 o 
   5   2   7      141.53      134.50     13.54 o 
   6   2   7        1.91        1.02      4.29 o 
   7   2   7       35.33        0.00    151.68 o 
 -10   3   7        0.06        0.00      0.30 o 
  -9   3   7       12.38       10.18      0.55 o 
  -8   3   7       28.05       28.02      0.82 o 
  -7   3   7       12.55       12.06      0.55 o 
  -6   3   7       48.26       46.05      1.02 o 
  -5   3   7        0.02        0.00      0.28 o 
  -4   3   7        4.52        3.36      0.28 o 
  -3   3   7       89.24       89.55      1.28 o 
  -2   3   7      301.05      291.89      3.18 o 
  -1   3   7        1.89        2.27      0.27 o 
   0   3   7      670.27      667.31      5.81 o 
   1   3   7      642.12      616.86      6.22 o 
   2   3   7        1.64        1.42      0.32 o 
   3   3   7        5.02        5.17      2.18 o 
   4   3   7       41.91        0.00     67.98 o 
   5   3   7       54.46        0.00    137.03 o 
   6   3   7        6.33       60.09    172.41 o 
   7   3   7        2.66        3.37     18.42 o 
  -9   4   7        0.53        0.50      0.37 o 
  -8   4   7        6.52        6.36      0.48 o 
  -7   4   7        0.43        0.00      0.28 o 
  -6   4   7        7.52        7.00      0.31 o 
  -5   4   7        7.87        7.02      0.45 o 
  -4   4   7        2.88        2.55      0.24 o 
  -3   4   7       57.64       59.54      1.70 o 
  -2   4   7       83.39       80.92      1.56 o 
  -1   4   7      286.46      290.40      4.07 o 
   0   4   7      828.25      806.14      8.53 o 
   1   4   7       34.59       31.44      0.61 o 
   2   4   7      112.64      115.24      1.49 o 
   3   4   7        2.22        1.92      0.29 o 
   4   4   7       20.00       19.47      0.67 o 
   5   4   7       10.50       10.76      0.52 o 
   6   4   7        6.92        7.28      2.05 o 
  -8   5   7        1.64        1.43      0.72 o 
  -7   5   7       16.29       16.21      0.68 o 
  -6   5   7        2.25        2.03      0.72 o 
  -5   5   7       28.83       29.11      1.61 o 
  -4   5   7       60.06       58.29      1.97 o 
  -3   5   7       31.61       30.07      0.96 o 
  -2   5   7        0.95        1.47      0.50 o 
  -1   5   7      178.61      158.96      2.34 o 
   0   5   7       28.74       25.35      1.25 o 
   1   5   7       41.92       41.76      1.10 o 
   2   5   7       24.17       27.54      0.80 o 
   3   5   7       52.76       61.41      3.04 o 
   4   5   7        2.33        2.69      0.51 o 
   5   5   7        1.14        0.89      0.51 o 
  -6   6   7        0.28        0.00      0.72 o 
  -5   6   7        2.47        1.07      1.07 o 
  -4   6   7        5.26        2.86      1.07 o 
  -3   6   7        0.26        0.00      0.72 o 
  -2   6   7       11.33        9.36      0.92 o 
  -1   6   7        9.70       11.31      1.12 o 
   0   6   7       30.80       26.77      1.37 o 
   1   6   7        6.56        4.82      1.25 o 
   2   6   7        0.29        0.18      0.51 o 
   3   6   7        1.34        3.22      0.72 o 
  -3   7   7        0.01        2.15      1.07 o 
  -2   7   7       13.53       12.60      1.12 o 
  -1   7   7       14.97       13.11      1.19 o 
   0   7   7       14.59       14.12      2.15 o 
  -8   0   8        3.25        2.86      0.72 o 
  -6   0   8      248.12      251.74     41.10 o 
  -4   0   8      106.35        0.00     52.62 o 
  -2   0   8      925.24      937.90     10.24 o 
   0   0   8      210.64      207.76     13.56 o 
   2   0   8        0.00      129.13    114.46 o 
   4   0   8        2.26       41.85    116.25 o 
   6   0   8       46.95       38.96     10.38 o 
 -10   1   8        2.27        2.45      0.69 o 
  -9   1   8        0.94        1.32      0.48 o 
  -8   1   8       20.71       20.86      4.13 o 
  -7   1   8       57.08       54.79      7.13 o 
  -6   1   8        0.24       22.18     43.64 o 
  -5   1   8        0.40        0.00      1.52 o 
  -4   1   8       16.84       14.78      0.35 o 
  -3   1   8       16.93       18.47      2.57 o 
  -2   1   8        3.01        3.30      0.85 o 
  -1   1   8       65.81       57.33      3.60 o 
   0   1   8      637.63      586.54     23.27 o 
   1   1   8       24.19       27.47      2.82 o 
   2   1   8        0.41        0.53      3.41 o 
   3   1   8        0.12        0.12      2.11 o 
   4   1   8       26.56       27.76      3.28 o 
   5   1   8       15.81        0.00    115.54 o 
   6   1   8       15.41        0.00    135.57 o 
   7   1   8        0.59        0.81     24.26 o 
 -10   2   8        0.05        0.00      0.25 o 
  -9   2   8        0.12        0.00      0.51 o 
  -8   2   8        7.76        7.93      0.60 o 
  -7   2   8        0.08        0.00      0.24 o 
  -6   2   8        3.14        2.63      0.53 o 
  -5   2   8        0.12        0.14      0.21 o 
  -4   2   8       22.39       21.05      0.59 o 
  -3   2   8        0.63        0.89      0.27 o 
  -2   2   8      103.87      102.37      1.41 o 
  -1   2   8       24.37       22.64      1.52 o 
   0   2   8      326.88      314.52     15.32 o 
   1   2   8     1010.09      985.98     10.58 o 
   2   2   8      474.95      455.03      5.58 o 
   3   2   8       13.72       16.19      1.26 o 
   4   2   8      140.76      128.36     25.16 o 
   5   2   8       17.24        0.00    139.87 o 
   6   2   8        4.62        3.59     53.83 o 
 -10   3   8        2.55        2.17      0.46 o 
  -9   3   8        3.78        3.32      0.46 o 
  -8   3   8        0.16        0.00      0.24 o 
  -7   3   8        0.46        0.00      0.25 o 
  -6   3   8       30.66       35.63      0.99 o 
  -5   3   8       85.09       90.03      1.67 o 
  -4   3   8        0.17        0.00      0.36 o 
  -3   3   8      337.48      344.66      4.08 o 
  -2   3   8      590.93      569.20      6.40 o 
  -1   3   8       13.02       12.07      0.45 o 
   0   3   8        1.00        1.57      0.24 o 
   1   3   8       23.89       25.40      0.90 o 
   2   3   8      158.43      158.62     13.46 o 
   3   3   8       29.17       29.46      1.34 o 
   4   3   8        5.37        0.00     75.48 o 
   5   3   8        1.24        1.77      0.47 o 
   6   3   8        4.30       34.70    180.28 o 
  -9   4   8        1.74        2.37      0.31 o 
  -8   4   8        0.52        0.36      0.25 o 
  -7   4   8        1.77        1.25      0.38 o 
  -6   4   8       21.81       21.26      1.05 o 
  -5   4   8       20.59       21.60      0.56 o 
  -4   4   8      100.07      103.71      1.73 o 
  -3   4   8      638.05      626.09      6.93 o 
  -2   4   8       63.03       57.20      0.89 o 
  -1   4   8      107.48      113.23      1.54 o 
   0   4   8       11.03       10.94      0.45 o 
   1   4   8       35.08       36.68      0.66 o 
   2   4   8       27.10       27.80      0.74 o 
   3   4   8       19.81       19.89      0.67 o 
   4   4   8        5.69        5.25      0.41 o 
   5   4   8        0.34        0.48      0.21 o 
  -8   5   8        6.61        6.56      0.72 o 
  -7   5   8       17.99       20.77      0.96 o 
  -6   5   8        8.63        9.82      0.66 o 
  -5   5   8        0.52        0.36      0.54 o 
  -4   5   8      106.09       97.01      3.40 o 
  -3   5   8       16.54       15.85      3.04 o 
  -2   5   8       68.00       65.00      1.33 o 
  -1   5   8       19.95       22.71      0.89 o 
   0   5   8       68.72       75.78      1.67 o 
   1   5   8        3.38        4.15      0.64 o 
   2   5   8        1.67        1.29      0.45 o 
   3   5   8        1.96        1.34      0.32 o 
   4   5   8        0.65        1.07      0.51 o 
  -6   6   8        0.83        1.43      0.72 o 
  -5   6   8        6.93       10.02      1.79 o 
  -4   6   8        4.41        5.01      1.43 o 
  -3   6   8       25.05       20.39      2.15 o 
  -2   6   8       10.05        9.03      1.25 o 
  -1   6   8        1.69        2.63      0.60 o 
   0   6   8        0.05        0.24      0.36 o 
   1   6   8        0.36        0.00      0.54 o 
   2   6   8       56.55       58.95      2.05 o 
  -9   0   9       62.38       64.39      2.50 o 
  -7   0   9       22.95       25.16     19.68 o 
  -5   0   9      196.58      205.37     44.86 o 
  -3   0   9      116.33      114.80     17.02 o 
  -1   0   9        0.67       11.45     51.87 o 
   1   0   9       14.27       11.12      4.56 o 
   3   0   9      138.84      116.53     15.82 o 
   5   0   9        0.00       47.22    150.23 o 
 -10   1   9       15.01       16.22      1.43 o 
  -9   1   9        0.07        0.00      0.32 o 
  -8   1   9        0.92        0.83      0.32 o 
  -7   1   9        0.01        0.00      3.78 o 
  -6   1   9        1.03        0.91      2.15 o 
  -5   1   9        6.73        5.43      7.51 o 
  -4   1   9       15.64        0.00     34.99 o 
  -3   1   9      311.53      305.97     51.01 o 
  -2   1   9        2.87        2.88      8.26 o 
  -1   1   9       25.48       25.21      9.61 o 
   0   1   9        0.60        9.02     51.06 o 
   1   1   9       15.63        0.00     46.98 o 
   2   1   9       17.33       42.72     84.23 o 
   3   1   9       45.77        0.00     76.40 o 
   4   1   9        0.51        0.00     85.55 o 
   5   1   9       20.97        0.00    138.44 o 
   6   1   9        9.06       69.04    165.26 o 
 -10   2   9        0.21        0.00      0.36 o 
  -9   2   9        1.76        1.43      0.41 o 
  -8   2   9        1.00        0.72      0.41 o 
  -7   2   9        8.28        7.16      0.52 o 
  -6   2   9        0.01        0.00      0.46 o 
  -5   2   9       25.56       25.45      0.79 o 
  -4   2   9        0.00        0.00      0.62 o 
  -3   2   9      154.03      151.99      2.09 o 
  -2   2   9     1019.49      995.45     10.50 o 
  -1   2   9      656.25      637.56      6.22 o 
   0   2   9       24.20        0.00     49.73 o 
   1   2   9      282.91      261.86     20.45 o 
   2   2   9       34.74       29.23      2.42 o 
   3   2   9       16.56       20.10      2.01 o 
   4   2   9       13.60       14.07      5.63 o 
   5   2   9        0.41        0.76     15.18 o 
  -9   3   9        7.39        7.38      0.55 o 
  -8   3   9       17.01       17.56      1.36 o 
  -7   3   9        0.41        0.00      0.24 o 
  -6   3   9       80.81       91.41      3.50 o 
  -5   3   9      286.47      291.13      4.28 o 
  -4   3   9       17.30       17.85      0.60 o 
  -3   3   9        0.00        0.00      0.23 o 
  -2   3   9        0.80        0.77      0.22 o 
  -1   3   9      228.34      228.05     17.43 o 
   0   3   9       75.84       70.83      4.86 o 
   1   3   9        7.37        7.69      2.05 o 
   2   3   9        0.07       27.18     80.12 o 
   3   3   9       11.20       11.53      1.27 o 
   4   3   9        1.28       11.80    148.44 o 
   5   3   9        3.61        4.05     14.11 o 
  -8   4   9        4.41        4.80      0.46 o 
  -7   4   9       15.45       15.78      1.27 o 
  -6   4   9      230.26      239.99      4.07 o 
  -5   4   9       50.62       48.19      1.21 o 
  -4   4   9       27.83       30.55      1.21 o 
  -3   4   9       18.79       17.14      1.01 o 
  -2   4   9       14.14       14.61      0.50 o 
  -1   4   9       28.29       29.74      0.73 o 
   0   4   9       26.62       26.55      0.70 o 
   1   4   9       23.36       22.80      0.63 o 
   2   4   9        0.29        0.48      0.22 o 
   3   4   9       14.79       18.08      0.74 o 
   4   4   9        8.01        7.20      0.52 o 
  -7   5   9       37.82       34.72      1.24 o 
  -6   5   9        4.96        6.59      1.25 o 
  -5   5   9       51.17       50.61      1.56 o 
  -4   5   9        5.22        6.21      0.72 o 
  -3   5   9       28.24       33.81      1.24 o 
  -2   5   9        0.41        1.14      0.31 o 
  -1   5   9        2.66        2.81      0.46 o 
   0   5   9        6.29        5.99      0.55 o 
   1   5   9        0.98        0.50      0.30 o 
   2   5   9        0.11        0.00      0.36 o 
  -4   6   9        4.96        5.37      1.43 o 
  -3   6   9        1.17        1.14      0.60 o 
  -2   6   9        0.99        0.72      0.51 o 
  -1   6   9       61.59       66.67      2.24 o 
   0   6   9        0.22        0.00      0.72 o 
  -8   0  10        8.44       11.13      5.19 o 
  -6   0  10       20.71       22.96      8.41 o 
  -4   0  10        5.88        0.00     45.43 o 
  -2   0  10       19.91        0.00     60.81 o 
   0   0  10      203.94      166.10      5.37 o 
   2   0  10        0.17       23.25    127.70 o 
   4   0  10        1.20        2.37     14.49 o 
  -9   1  10        0.00        0.12      0.36 o 
  -8   1  10        1.60        2.34      0.51 o 
  -7   1  10        1.94        0.66      8.33 o 
  -6   1  10       77.94       24.03     51.87 o 
  -5   1  10        7.66        0.00     44.58 o 
  -4   1  10       35.68        0.00     36.55 o 
  -3   1  10        0.05        0.00      2.62 o 
  -2   1  10        0.02        0.15      0.85 o 
  -1   1  10        7.69        1.93      8.28 o 
   0   1  10       86.82       59.07      5.20 o 
   1   1  10        0.73        0.00      4.01 o 
   2   1  10       62.40       61.23      3.30 o 
   3   1  10       36.64        0.00     91.11 o 
   4   1  10       25.65        0.00     87.05 o 
   5   1  10        9.14       71.90    170.63 o 
  -9   2  10        0.44        0.00      0.32 o 
  -8   2  10        3.60        3.38      0.72 o 
  -7   2  10        5.18        4.54      0.60 o 
  -6   2  10       49.10       51.46      1.43 o 
  -5   2  10      431.87      437.66     10.04 o 
  -4   2  10      363.33      370.86      5.37 o 
  -3   2  10        6.04        0.00     84.06 o 
  -2   2  10      222.68      212.64     24.96 o 
  -1   2  10       18.16       13.59      2.75 o 
   0   2  10       13.22        0.00     65.82 o 
   1   2  10       27.75       25.48      2.14 o 
   2   2  10        0.70        2.88     14.67 o 
   3   2  10        0.09      140.22    171.69 o 
   4   2  10        0.01        0.00      5.94 o 
  -8   3  10       88.11       95.82      2.09 o 
  -7   3  10        7.50        7.04      0.55 o 
  -6   3  10        0.38        0.45      0.29 o 
  -5   3  10        1.30        1.35      0.29 o 
  -4   3  10      168.37      165.24      2.95 o 
  -3   3  10       84.79       81.28      1.32 o 
  -2   3  10        5.52        4.65      0.83 o 
  -1   3  10        3.17        2.13      2.91 o 
   0   3  10        9.13        9.14      0.45 o 
   1   3  10        0.87       18.96     70.82 o 
   2   3  10        3.27        3.86      6.59 o 
   3   3  10        2.20        2.17      1.65 o 
   4   3  10        3.24       33.27    171.70 o 
  -7   4  10        0.79        1.12      0.29 o 
  -6   4  10       11.38       10.67      1.42 o 
  -5   4  10        0.04        0.21      0.30 o 
  -4   4  10        9.09        9.46      0.55 o 
  -3   4  10       17.22       16.18      0.53 o 
  -2   4  10       19.59       19.91      0.53 o 
  -1   4  10        1.23        1.20      0.30 o 
   0   4  10       14.66       16.67      0.53 o 
   1   4  10       23.36       22.12      0.63 o 
   2   4  10       22.88       27.33      0.68 o 
   3   4  10        4.28        6.44      4.03 o 
  -6   5  10        2.97        5.01      0.64 o 
  -5   5  10        0.32        0.00      0.36 o 
  -4   5  10        2.22        1.91      0.36 o 
  -3   5  10        9.63       10.28      0.56 o 
  -2   5  10        0.00        0.14      0.29 o 
  -1   5  10        0.04        0.00      0.35 o 
   0   5  10        6.95        7.97      0.55 o 
   1   5  10       15.32       19.01      0.81 o 
  -9   0  11        2.24       39.70     90.14 o 
  -7   0  11        6.43        0.00     54.73 o 
  -5   0  11        9.49        0.00     39.71 o 
  -3   0  11      130.24      117.24     20.76 o 
  -1   0  11        0.50       40.42     79.77 o 
   1   0  11        5.00        0.00    135.21 o 
   3   0  11       16.15        0.00    106.60 o 
  -9   1  11       13.67       16.92     15.20 o 
  -8   1  11       12.36       10.05      4.29 o 
  -7   1  11       14.08       12.19      2.79 o 
  -6   1  11        0.05        0.38     10.75 o 
  -5   1  11        6.17        5.71      9.87 o 
  -4   1  11        3.87        2.59      7.64 o 
  -3   1  11       76.87       60.89      9.30 o 
  -2   1  11        6.87        2.57     25.08 o 
  -1   1  11       89.73       22.07     77.66 o 
   0   1  11       65.30       48.96      6.08 o 
   1   1  11       44.14       32.65     19.52 o 
   2   1  11       23.76        0.00     95.67 o 
   3   1  11       39.14       47.30     23.08 o 
  -8   2  11       96.71      106.45      2.68 o 
  -7   2  11      102.21      110.93      3.22 o 
  -6   2  11        0.65        0.60      0.32 o 
  -5   2  11       70.16        0.00     86.23 o 
  -4   2  11        0.05        9.30     80.48 o 
  -3   2  11        0.03        1.17      4.83 o 
  -2   2  11       15.22       14.48      1.91 o 
  -1   2  11        0.21        0.00      1.51 o 
   0   2  11        1.51        0.40      6.47 o 
   1   2  11        0.21        0.00      0.53 o 
   2   2  11       17.71       22.88      2.70 o 
   3   2  11        1.59        1.95      1.81 o 
  -7   3  11       75.45       77.54      3.04 o 
  -6   3  11       41.68       44.43      2.15 o 
  -5   3  11        2.20        3.26      0.51 o 
  -4   3  11        7.25        6.94      0.72 o 
  -3   3  11        1.65        1.27      5.44 o 
  -2   3  11        0.00        0.00      7.78 o 
  -1   3  11        1.28        1.98      8.14 o 
   0   3  11        3.69        4.47     10.41 o 
   1   3  11       14.79        0.00     74.40 o 
   2   3  11        2.76        4.77      0.60 o 
  -6   4  11        4.45        4.89      0.46 o 
  -5   4  11        3.01        3.08      0.31 o 
  -4   4  11        0.31        0.36      0.29 o 
  -3   4  11        4.74        5.11      0.39 o 
  -2   4  11       24.62       25.26      0.73 o 
  -1   4  11       14.35       17.30      0.70 o 
   0   4  11        4.72        5.01      0.40 o 
   1   4  11       66.74       79.32     10.41 o 
  -8   0  12        2.47        3.45      8.41 o 
  -6   0  12       41.54       43.02     18.78 o 
  -4   0  12        7.63        1.96     29.33 o 
  -2   0  12        1.25        3.62      3.93 o 
   0   0  12       22.05       21.83      2.15 o 
   2   0  12       18.51        1.79    142.02 o 
  -7   1  12        3.46        3.53      4.29 o 
  -6   1  12       29.05       27.15      6.44 o 
  -5   1  12        7.62        4.51     11.75 o 
  -4   1  12       48.75       59.83      8.08 o 
  -3   1  12       43.12       28.52     41.09 o 
  -2   1  12       37.18        0.00     72.37 o 
  -1   1  12       27.53        0.00     69.57 o 
   0   1  12       65.55        0.00     76.57 o 
   1   1  12       35.59       36.17     12.34 o 
   2   1  12       17.29        0.00    150.24 o 
  -7   2  12        3.56       40.06    105.16 o 
  -6   2  12        5.59        3.16      4.57 o 
  -5   2  12        1.51       28.97     79.77 o 
  -4   2  12        3.51       29.69     80.84 o 
  -3   2  12        6.18        4.53      1.40 o 
  -2   2  12        0.70        1.00      4.74 o 
  -1   2  12       18.28        0.00     75.12 o 
   0   2  12        4.52        5.08     17.53 o 
   1   2  12       48.41       52.93      3.63 o 
  -6   3  12        0.06        0.48      0.32 o 
  -5   3  12        0.04        0.47      0.45 o 
  -4   3  12        0.34       31.12    100.15 o 
  -3   3  12        3.53        3.94      0.51 o 
  -2   3  12       16.19        0.00     80.13 o 
  -1   3  12        0.72        1.99      1.99 o 
   0   3  12        6.47        7.01      2.73 o 
  -5   0  13        0.58       18.96     80.12 o 
  -3   0  13        4.48        3.90      3.04 o 
  -1   0  13       17.23       19.36     11.63 o 
  -6   1  13       11.09       52.94     78.34 o 
  -5   1  13       19.80        0.00     55.80 o 
  -4   1  13       11.72        0.00     71.90 o 
  -3   1  13       44.07       47.86     13.59 o 
  -2   1  13       32.03        0.00     83.35 o 
  -1   1  13       13.31       17.51      3.04 o 
  -5   2  13        0.31       45.43     82.98 o 
  -4   2  13        6.62        7.13     27.19 o 
  -3   2  13        2.98        3.25     13.41 o 
  -2   2  13       40.93       40.91     10.40 o 
                                                 
